# Supplementary material for: Coenzyme Q10 and Parkinsonian Syndromes: A Systematic Review
Source: J Pers Med. 2022 Jun 15;12(6):975. doi: 10.3390/jpm12060975 (PMC9225264; doi:10.3390/jpm12060975)
Supplement: Supplementary file 1 [file jpm-12-00975-s001.zip]

Archive with 1 entries (1 files):
- jpm-1757585-supplementary.pdf
